# Supplementary material for: Slipknot or Crystallographic Error: A Computational Analysis of the Plasmodium falciparum DHFR Structural Folds
Source: Int J Mol Sci. 2022 Jan 28;23(3):1514. doi: 10.3390/ijms23031514 (PMC8835989; doi:10.3390/ijms23031514)
Supplement: Supplementary file 1 [file ijms-23-01514-s001.zip]

Archive with 22 entries (22 files):
- Supplementary_files/Fig_S1.png
- Supplementary_files/Figure_S2.png
- Supplementary_files/Supplementary Table 1.pdf
- Supplementary_files/Supplementary Table 2.pdf
- Supplementary_files/Video S1A.mpg
- Supplementary_files/Video S1B.mpg
- Supplementary_files/Video S1C.mpg
- Supplementary_files/Video S2A.mpg
- Supplementary_files/Video S2B.mpg
- Supplementary_files/Video S2C.mpg
- Supplementary_files/Video S3A.mpg
- Supplementary_files/Video S3B.mpg
- Supplementary_files/Video S3C.mpg
- Supplementary_files/Video S4A.mpg
- Supplementary_files/Video S4B.mpg
- Supplementary_files/Video S4C.mpg
- Supplementary_files/Video S5A.mpg
- Supplementary_files/Video S5B.mpg
- Supplementary_files/Video S5C.mpg
- Supplementary_files/Video S6A.mpg
- Supplementary_files/Video S6B.mpg
- Supplementary_files/Video S6C.mpg
